# Supplementary material for: The spatiotemporal dynamics of semantic integration in the human brain
Source: Nat Commun. 2023 Oct 24;14:6336. doi: 10.1038/s41467-023-42087-8 (PMC10598228; doi:10.1038/s41467-023-42087-8)
Supplement: Supplementary file 3 — Source Data [file 41467_2023_42087_MOESM3_ESM.xlsx]

## Sheet: Figure 1C
Patient	Referential	Non-Referential
1	931	1114
2	1682	1212
3	1756	2370
4	803	883
5	1345	1562
6	1699	2071
7	837	1192
8	1101	1060
9	766	836
10	1604	1750
11	757	1304
12	1907	1884
13	1019	785
14	1487	1206
15	1532	1553
16	956	1009
17	1998	1791
18	2480	2975
19	1858	2228
20	1439	1436
21	1977	1769
22	920	1212
23	1783	2327
24	1287	1561
25	1871	2583
26	1475	1324
27	1072	974
28	1930	2944
29	1774	1886
30	1110	2231
31	2001	2199
32	1228	1410
33	761	1345
34	1341	2746
35	1629	2060
36	1754	2268
37	931	1281
38	2288	2436
39	1650	2532
40	2222	2471
41	2283	2373
42	2686	3014
43	2103	2453
44	2960	3284
45	2018	2259
46	1705	2176
47	2086	2135
48	2603	2567
49	917	737
50	3362	3678
51	3343	3080
52	2626	2619
53	2278	2056
54	1003	1463
55	1021	1132
56	1045	1232
57	1254	1521
58	1342	1543

## Sheet: Supplementary Figure 5A
	ref	nonref	narrowing before final word (/81); words which could act as legitimate answers to full sentence	narrowing before final word	no narrowing
'Alargegreyanimalwithastreet'	0	1		0	0
'Somethingyouusetolightacigar'	1	0	31	1	0
'Somethingyouusetohitmilk'	0	1		0	0
'Somethingyouusetodigdirt'	1	0	31	1	0
'Whatsmokecomesoutofonaroof'	1	0	26	1	0
'Aboxusedtokeepdrinksblue'	0	1		0	0
'Ananimalthatgetschasedbyseeds'	0	1		0	0
'Itmakesashrillingnoiseonapolicecar'	1	0	32	1	0
'Atallpinkwork'	0	1		0	0
'Whatyouusetomeasuretemperature'	1	0	2	0	1
'Somethingyouusetoteachaland'	0	1		0	0
'Somethingyouusetotelltime'	1	0	10	0	1
'Asmallcreaseintheskinfromaging'	1	0	24	1	0
'Somethingyoucutmeatwith'	1	0		0	0
'Somethingyouusetoeatachair'	0	1		0	0
'Somethingthatyouusetorowabird'	0	1		0	0
'Somethingyouaddtomakeadrinkround'	0	1		0	0
'Whatakingwearsonhishead'	1	0	32	1	0
'Apersonthatswimsinapoweroutlet'	0	1		0	0
'It''swhiteandfallsfromtheskyinwinter'	1	0	39	1	0
'Waterthatfallsoutofthemoney'	0	1		0	0
'Anobjectusedforweighing'	1	0	0	0	1
'Somethingyouusetowashyourtime'	0	1		0	0
'Aplaceyougotobuyfood'	1	0	15	0	1
'Thestandanartistuses'	1	0	17	1	0
'Somethingyousleepon'	1	0	22	1	0
'Aflatmetalpieceusedasbread'	0	1		0	0
'Aplacewithsandnexttoasong'	0	1		0	0
'Ametalusedtomaketime'	0	1		0	0
'Aninsectthatproduceshoney'	1	0	12	1	0
'Somethingyouusetounlocktheafternoon'	0	1		0	0
'Ananimalthatflies'	1	0	1	0	1
'Somethingyouwearonyourbell'	0	1		0	0
'Akindofboatthattravelsunderwater'	1	0	0	0	1
'Somethingyouweartoyell'	0	1		0	0
'Somethingyouwearonyourfinger'	1	0	0	0	1
'Somethingthatshinesinthesky'	1	0	10	0	1
'Aperiodoftimethatlastssevenboats'	0	1		0	0
'Asweetliquidmadebypictures'	0	1		0	0
'Youuseittomakedrinkscold'	1	0	0	0	1
'Somethingthatswimsintheocean'	1	0	27	1	0
'Aplacewhereairplanesquit'	0	1		0	0
'Whatyouweartoprotectclothingwhencooking'	1	0	6	0	1
'Somethingabirdneedstodrive'	0	1		0	0
'Abookcontainingworddefinitions'	1	0	15	0	1
'Somethingthatyouusetohelpyouwakeupinthebread'	0	1		0	0
'Thepartofthetreethatgrowsunderground'	1	0	8	0	1
'Somethingthatgrowsonyourname'	0	1		0	0
'Amammalthatdissolves'	0	1		0	0
'Thepartofthebodyyouseewith'	1	0		0	0
'Theorganthatpumpsblood'	1	0	21	1	0
'Aplacewhereoceansshop'	0	1		0	0
'AglassmadeofWednesday'	0	1		0	0
'Somethingthatkeepsyoudryintherain'	1	0	27	1	0
'Somethingyouusetowriteonablackboard'	1	0	4	0	1
'Aplacewherepeoplegotorain'	0	1		0	0
Theroomofahousewherepeoplecook'	1	0	9	0	1
'Apersonatthecircuswhomakesyoucommute'	0	1		0	0
'Acontinentinthesouthernkeyboard'	0	1		0	0
'Awildanimalthateatsbananas'	1	0	0	0	1
'Theutensilusedforflippingpancakes'	1	0	26	1	0
'Ananimalwithaverylongpig'	0	1		0	0
'Somethingyouusetolookatmornings'	0	1		0	0
'Alargeautomobileusedtotransportpeople'	1	0	17	1	0
'Aninstrumentyoubeatwithsticks'	1	0	29	1	0
'Asmallflyingbugthatleavesanitchybite'	1	0	17	1	0
'Apieceofjewelrywornaroundthecorn'	0	1		0	0
'Somethingwomenwearontheirducks'	0	1		0	0
'Thelistoffoodsservedatarestaurant'	1	0	30	1	0
'Avehiclethatfliesinthecow'	0	1		0	0
'Whereyougotoburrowbooks'	1	0	17	1	0
'Somethingaflowerneedstocompute'	0	1		0	0
'Ananimalwithblackandwhitestripes'	1	0	13	0	1
'Avehiclethatisdrivenontheegg'	0	1		0	0
'Somethingyoutakepictureswith'	1	0	30	1	0
'Anelongatedyellowbear'	0	1		0	0
'Somethingyoucanrideinonthecake'	0	1		0	0
'Aliquidsquirrel'	0	1		0	0
'Aroundredfruit'	1	0	14	0	1
'Ahouseholdpetthatpurrs'	1	0	22	1	0
'Avegetableusedtomakefrenchfries'	1	0	13	0	1
'Apersonwhofliesinarockettopig'	0	1		0	0
'Ananimalthatcarriesitsyounginitsdog'	0	1		0	0
'Ananimalthatgoesoink'	1	0	0	0	1
'Alargegreyanimalwithatrunk'	1	0	31	1	0
'Somethingyouusetohitaball'	1	0	20	1	0
'Somethingyouusetoopenair'	0	1		0	0
'Somethingyoudigbellwith'	0	1		0	0
'Whatsmokecomesoutofonaduck'	0	1		0	0
'Ananimalthatgetschasedbycats'	1	0	11	0	1
'Itmakesashrillingnoiseonapicture'	0	1		0	0
'Aboxusedtokeepdrinkscold'	1	0	31	1	0
'Whatyouusetoclimbanegg'	0	1		0	0
'Whereyougotomailaletter'	1	0	35	1	0
'Somethingyouusetosnow'	0	1		0	0
'Atallpinkbird'	1	0	18	1	0
'Somethingyouusetorowaboat'	1	0	28	1	0
'Asmallcreaseintheskinfromflying'	0	1		0	0
'Somethingyoucutmorningwith'	0	1		0	0
'Somethingyouusetoeatsoup'	1	0	6	0	1
'Whatyouaddtomakeadrinksweet'	1	0	1	0	1
'It''swhiteandfallsfromtheskyinfish'	0	1		0	0
'Apersonthattakescareofpatients'	1	0	19	1	0
'Whatakingwearsonhischicken'	0	1		0	0
'Somethingyouusetowashyourhands'	1	0	21	1	0
'Anobjectusedforraining'	0	1		0	0
'Waterthatfallsoutofthesky'	1	0	22	1	0
'AplaceyougotobuytheSun'	0	1		0	0
'Aroundobjectusedasmoney'	1	0	0	0	1
'Thestandanartistswims'	0	1		0	0
'Aplacewithsandnexttotheocean'	1	0	37	1	0
'Somethingyoublinkon'	0	1		0	0
'Ayellowmetalusedtomakejewelry'	1	0	28	1	0
'Ananimalthatsnows'	0	1		0	0
'Somethingyouusetounlockadoor'	1	0	37	1	0
'Aninsectthatproducesrabbit'	0	1		0	0
'Somethingyouwearonyourfeet'	1	0	3	0	1
'Akindofboatthattravelsinpencils'	0	1		0	0
'Somethingyouwearonyouregg'	0	1		0	0
'Somethingyouweartoseebetter'	1	0	21	1	0
'Youuseittomakedrinkssorry'	0	1		0	0
'Aperiodoftimethatlastssevendays'	1	0	21	1	0
'Asweetliquidmadebybees'	1	0	17	1	0
'Somethingthatshinesintheball'	0	1		0	0
'Somethingweneedtobreathe'	1	0	9	0	1
'Whatyouweartoprotectclothingwhenthinking'	0	1		0	0
'Aplaceyougotocatchaplane'	1	0	2	0	1
'Somethingthatswimsinanail'	0	1		0	0
'Somethingthatgrowsonyourhead'	1	0	11	0	1
'Thepartofthetreethatgrowsonahorse'	0	1		0	0
'Somethingthathelpsyouwakeup'	1	0	28	1	0
'Abookcontainingwater'	0	1		0	0
'Thepartofthebodyyouwaitwith'	0	1		0	0
'Theorganthatpumpshills'	0	1		0	0
'Whereyougotoseeadoctor'	1	0	3	0	1
'Ananimalthatfliesatnight'	1	0	7	0	1
'Somethingyouusetowriteonafire'	0	1		0	0
'Aplacewherepeoplegotopray'	1	0	2	0	1
'Somethingthatkeepsyoudryinsquirrel'	0	1		0	0
'Somethingtoputyourheadonwhensleeping'	1	0	34	1	0
'Apersonatthecircuswhomakesyoulaugh'	1	0	32	1	0
'Adrinkproducedbycows'	1	0	6	0	1
'Theroomofahousewherepeopledrain'	0	1		0	0
'Awildanimalthateatsnight'	0	1		0	0
'Theutensilusedforflippingair'	0	1		0	0
'Ananimalwithaverylongneck'	1	0	17	1	0
'Alargeautomobileusedtotransportsun'	0	1		0	0
'Somethingyouusetolookatyourself'	1	0	2	0	1
'Apieceofjewelrywornontheearlobes'	1	0	8	0	1
'Aninstrumentyoubeatwithgrass'	0	1		0	0
'Apieceofjewelrywornaroundtheneck'	1	0	25	1	0
'Asmallflyingbugthatleavesanitchyduck'	0	1		0	0
'Avehiclethatfliesinthesky'	1	0	38	1	0
'Whereyougotoburrowanest'	0	1		0	0
'Thelistoffoodsservedinlightbulbs'	0	1		0	0
'Somethingyousiton'	1	0	26	1	0
'Somethingthattravelsontheroad'	1	0	8	0	1
'Somethingyoutakemoonwith'	0	1		0	0
'Ananimalwithblackandwhitesongs'	0	1		0	0
'Alongyellowfruit'	1	0	20	1	0
'Aliquidcontainer'	1	0	0	0	1
'Somethingyoucanrideinonthewater'	1	0	1	0	1
'Aroundredage'	0	1		0	0
'Ahouseholdpetthattravelsintime'	0	1		0	0
'Ananimalthatgoesintime'	0	1		0	0
'Apersonwhofliesinarockettospace'	1	0	34	1	0
'Avegetableusedtomakecars'	0	1		0	0
'Ananimalthatcarriesitsyounginitspouch'	1	0	32	1	0
